# Supplementary material for: Association of maternal psychological distress and the use of childcare facilities with children's behavioral problems: the Tohoku Medical Megabank Project Birth and Three-Generation Cohort Study
Source: BMC Psychiatry. 2022 Nov 11;22:693. doi: 10.1186/s12888-022-04330-2 (PMC9650864; doi:10.1186/s12888-022-04330-2)
Supplement: Supplementary file 1 — Additional file 1. [file 12888_2022_4330_MOESM1_ESM.xlsx]

## Sheet: Supplementary_Table1
	Supplementary Table 1
		Male	Female	P-valuea
		n = 3251	n = 3008
	Maternal age at delivery			0.691
	< 25 (years)	152 (4.7)	139 (4.6)
	25-30 (years)	779 (24.0)	692 (23.0)
	30-35 (years)	1256 (38.6)	1153 (38.3)
	> 35 (years)	1064 (32.7)	1024 (34.0)
	Parity, n (%)
	Never	1527 (47.0)	1422 (47.3)	0.958
	One or more	1716 (52.8)	1578 (52.5)
	Missing	8 (0.2)	8 (0.3)
	Household income, n (%)
	< 4,000,000 (JPY/year)	1028 (31.6)	948 (31.5)	0.72
	4,000,000-6,000,000 (JPY/year)	1073 (33.0)	985 (32.7)
	> 6,000,000 (JPY/year)	1004 (30.9)	955 (31.7)
	Missing	146 (4.5)	120 (4.0)
	Educational attainment, n (%)
	High school graduate or less	932 (28.7)	804 (26.7)	0.256
	Junior college or vocational college graduate	1156 (35.6)	1132 (37.6)
	University graduate or above	946 (29.1)	879 (29.2)
	Others	7 (0.2)	3 (0.1)
	Missing	210 (6.5)	190 (6.3)
	Maternal Alcohol drinking, n (%)
	Never	1508 (46.4)	1399 (46.5)	0.729
	Former	1096 (33.7)	996 (33.1)
	Current	638 (19.6)	608 (20.2)
	Missing	9 (0.3)	5 (0.2)
	Maternal cigarette smoking, n (%)
	Never	2106 (64.8)	1975 (65.7)	0.72
	Stopped before pregnancy	762 (23.4)	677 (22.5)
	Stopped after pregnancy	323 (9.9)	310 (10.3)
	Current	49 (1.5)	39 (1.3)
	Missing	11 (0.3)	7 (0.2)
	Paternal cigarette smoking, n (%)
	Never	1000 (30.8)	944 (31.4)	0.455
	Stopped before pregnancy	817 (25.1)	701 (23.3)
	Stopped after pregnancy	91 (2.8)	77 (2.6)
	Current	1318 (40.5)	1265 (42.1)
	Missing	25 (0.8)	21 (0.7)
	Externalizing problems of CBCL, n (%)
	Clinical range	517 (15.9)	342 (11.4)	<0.001
	Internalizing problems of CBCL, n (%)
	Clinical range	525 (16.1)	439 (14.6)	0.095
	Total problem of CBCL, n (%)
	Clinical range	202 (6.2)	160 (5.3)	0.144
	JPY Japanese Yen; CBCL Child Behavior Checklist for Ages 1½-5
	aObtained using the chi-square test comparing participant's characteristics for child's sex
